# Supplementary material for: Patterns of Perceived Indoor Environment in Danish Homes
Source: Int J Environ Res Public Health. 2022 Sep 13;19(18):11498. doi: 10.3390/ijerph191811498 (PMC9517311; doi:10.3390/ijerph191811498)
Supplement: Supplementary file 1 [file ijerph-19-11498-s001.zip]

Archive with 1 entries (1 files):
- ijerph-1897148-supplementary.pdf
